# Supplementary material for: Anti-Amyloid Aggregation Effects of Gobaishi (Galla chinensis) and Its Active Constituents
Source: Molecules. 2025 Jun 24;30(13):2720. doi: 10.3390/molecules30132720 (PMC12250624; doi:10.3390/molecules30132720)
Supplement: Supplementary file 1 [file molecules-30-02720-s001.zip]

Archive with 1 entries (1 files):
- molecules-3664091-supplementary.pdf
